# Supplementary material for: Viral Metagenomics Reveals Diverse Viruses in Tissue Samples of Diseased Pigs
Source: Viruses. 2022 Sep 15;14(9):2048. doi: 10.3390/v14092048 (PMC9500892; doi:10.3390/v14092048)
Supplement: Supplementary file 1 [file viruses-14-02048-s001.zip]

Archive with 6 entries (6 files):
- Supplementary Figure S1.jpg
- Supplementary Figure S2.jpg
- Supplementary Figure S3.jpg
- Supplementary Figure S4.jpg
- Supplementary Table S1.pdf
- Supplementary Table S2.pdf
